# Supplementary material for: A Contracted DNA Repeat in LHX3 Intron 5 Is Associated with Aberrant Splicing and Pituitary Dwarfism in German Shepherd Dogs
Source: PLoS One. 2011 Nov 23;6(11):e27940. doi: 10.1371/journal.pone.0027940 (PMC3223203; doi:10.1371/journal.pone.0027940)
Supplement: Table S1 — Size and DNA sequence of intron 5 of LHX3 in mammals. (XLS) [file pone.0027940.s003.xls]

## Sheet: Blad1
Table S1. Size and DNA sequence of intron 5 of LHX3 in mammals
species	size	DNA sequence
dog	75	gtcagcgccccgcgccccgccccccgcgccccgcgccccgcgcccgccgctcaccctccccccacccccgcccag
horse	75	gtcagcgccccgcgcccgcggccaccctgcccgcccccgcgcgccctgcggccactcacccgcccccgcccccag
human	87	gtcagcgctcgcccctgcttccctcccgcccgcggccttgggggcccccgcagagccgggcggccgctcaccccgccccgcccccag
rhesus monkey	87	gtcagcgctcgcccccgctcccctcccgcccgcggccttggggacccccgcagagctgggcggccgctcaccgcgccccacccccag
mouse	87	gtcagcgctcggccgcctcccccggccccagaagggccacgcgctccgcgggaagccgggcggtcactcaccatccctaccccccag
rat	87	gtcagcgctcggtcgcgtcccccggccccagaaggggcgcgcgctccgcgggaagctgggcagccactcaccatccctaccccccag
marmoset	98	gtcagcgcttgcccccgcgcccctcccgcccctcccgcccgcggccttgggggccccgcagagcccggcggccgctcaccccgcctccccgcccgcag
cow	114	gtcagcgccccggcgcccccgcgcgccctgcgagccgctggcaaacaagggccaccccgggtcccagagcagcggccacttatcggcccccaccgccccccaccccacccccag
