# Supplementary material for: A Contracted DNA Repeat in LHX3 Intron 5 Is Associated with Aberrant Splicing and Pituitary Dwarfism in German Shepherd Dogs
Source: PLoS One. 2011 Nov 23;6(11):e27940. doi: 10.1371/journal.pone.0027940 (PMC3223203; doi:10.1371/journal.pone.0027940)
Supplement: Table S4 — DNA sequences of oligonucleotides used in the study of pituitary dwarfism. (XLS) [file pone.0027940.s006.xls]

## Sheet: Sheet1
Table S4. DNA sequences of oligonucleotides used in the study of pituitary dwarfism
name	Sequence 5' - 3'	application	Ta (oC)	position
CA1 F	TCGGAAGTCAGGCACTTGG	microsatellite	55	CFA09 51141482
CA1 R	CCCCGACAGGGACCAAATCT	microsatellite	55	CFA09 51141799
CA3 F	GAATGTCACACTGGAAGCTG	microsatellite	55	CFA09 55077882
CA3 R	GACAGCTGCTCGGCTAAGG	microsatellite	55	CFA09 55078144
CA5 F	CCACCTTGAGTCATCCAGT	microsatellite	55	CFA09 51097789
CA5 R	AGTTTGCCAACACCTTGACC	microsatellite	55	CFA09 51097975
CA7 F	GAACAATGAAGGTAGTAAAGACCAA	microsatellite	55	CFA09 47518135
CA7 R	AATGCCAGGTCTATTTTATACCTACT	microsatellite	55	CFA09 47518434
CA8 F	GTATTCCTTTTGGTCCTGAGC	microsatellite	64	CFA09 52566091
CA8 R	GGCAAATACCATGAAGTCAGC	microsatellite	64	CFA09 52566334
REN177B24 F	CGAGGAGCAGGTGAGGCATAG	microsatellite	55	CFA09 54132065
REN177B24 R	GCTGCTCTCGATCAACACAC	microsatellite	55	CFA09 54132436
REN256F13 F	ACCCTGGTATCCCTCAAACC	microsatellite	55	CFA09 49494192
REN256F13 R	TTGACTTCTGGCTTTTGGCT	microsatellite	55	CFA09 49494372
FH2885 F	CTTTTAGGGTGCCTTCAACC	microsatellite	55	CFA09 60429010
FH2885 R	TGGATTATTAAGGGGAATTTAGC	microsatellite	55	CFA09 60428806
BAC17A4 F	GCCAAGCAGCTGGAGACCTTGAAGAG	BAC sequencing	55	CFA09 52585225
BAC17A4 R	CGCTGTCCTTGTCCGACTTG	BAC sequencing	55	CFA09 52585625
LHX3 exon1 F	CTAGACCCGGACGCCACCTC	gDNA PCR	65	CFA09 52579370
LHX3 exon1 R	ACCCCAGCAACTTCTCCA	gDNA PCR	65	CFA09 52579644
LHX3 exon2 F	AATAACTCGGACACCAGCCT	gDNA PCR	64	CFA09 52581337
LHX3 exon2 R	CCACATGGTTGCTCTTCACA	gDNA PCR	64	CFA09 52581815
LHX3 exon3 F	AGGCTCATGTCATGCACTC	gDNA PCR	58	CFA09 52583528
LHX3 exon3 R	TAGAATTTAGCAGCGCACC	gDNA PCR	58	CFA09 52584020
LHX3 exon4 F	TTCCCAGGCACAGGCTTCT	gDNA PCR	67	CFA09 52584147
LHX3 exon4 R	AAGTTCTCTCCCCGCAGCGA	gDNA PCR	67	CFA09 52584748
LHX3 exon5 F	CGGCCTCACCCTACCCCTC	gDNA PCR	62	CFA09 52585156
LHX3 exon5 R	GGGCGCTGACCTGCACGAC	gDNA PCR	62	CFA09 52585345
LHX3 exon6 F	CCAGGCTCCACTGAGTACC	gDNA PCR	56	CFA09 52586897
LHX3 exon6 R	GCCCTAAAGACGTGGAAC	gDNA PCR	56	CFA09 52587987
LHX3 exon7 F	GGGATTGAGCTGAACCACT	gDNA PCR	60	CFA09 52586289
LHX3 exon7 R	GGAAGGAGCCTTCGGTGAG	gDNA PCR	60	CFA09 52587047
LHX3 intron5 F	ACGGGCCTGGACATGCGGGTCGT	gDNA PCR	64	CFA09 52585309
LHX3 intron5 R	CTGGACGCTGTCCTTGTCCGAC	gDNA PCR	64	CFA09 52585630
BS LHX3 ex5 F	GTTAAGTAGTTGGAGATTTTGAAGAG	Bisulfite gDNA PCR + RT-PCR	55	GQ913875 40
BS LHX3 ex6 R1	CATCCTTCTTAAACCACTTTTCCTTAA	Bisulfite gDNA PCR	55	GQ913875 274
BS LHX3 ex6 R2	CACCACAAACACACTTCATACTAC	Bisulfite RT-PCR	55	GQ913875 328
LHX3 ex1-4 F	CTCAGTTGAGACGGAGCTCG	cDNA PCR	58	CFA09 52579424
LHX3 ex1-4 R	TCGTAATCCGCCTTGCACAC	cDNA PCR	58	CFA09 52584596
LHX3 ex2-4 F	GGAATAACTCGGACACCAGCCT	cDNA PCR	64	CFA09 52581335
LHX3 ex2-4 R	TCGTAATCCGCCTTGCACAC	cDNA PCR	64	CFA09 52584596
LHX3 ex4-7 F	CCAGGACTTCGTGTACCACC	cDNA PCR	58	CFA09 52584477
LHX3 ex4-7 R	GAAGAGGAGAGTGCAGCTCG	cDNA PCR	58	CFA09 52586964
LHX3 ex3-4 F	GACTTCTTCAAGCGATTCGGGA	RT-qPCR	55	GQ463737 278
LHX3 ex4 R	GTAGAACTCGTCGCCTGTGG	RT-qPCR	55	GQ463737 433
RPS5 F	TCACTGGTGAGAACCCCCT	RT-qPCR	55	XM_533568.2 365
RPS5 R	CCTGATTCACACGGCGTAG	RT-qPCR	55	XM_533568.2 505
pSPL3b F	GCAGGCTGCTGGTTGTCTAC	RT-PCR	55	pSPL3 471
LHX3 ex6 R	CCGCATCCTTCTTGAGC	RT-PCR	55	GQ463737 695
